# Supplementary material for: Tunning CO2 Separation Performance of Ionic Liquids through Asymmetric Anions
Source: Molecules. 2022 Jan 9;27(2):413. doi: 10.3390/molecules27020413 (PMC8778609; doi:10.3390/molecules27020413)
Supplement: Supplementary file 1 [file molecules-27-00413-s001.zip]

Archive with 1 entries (1 files):
- molecules-1537709-supplementary.pdf
